# Supplementary material for: Characterization of genes involved in ceramide metabolism in the Pacific oyster (Crassostrea gigas)
Source: BMC Res Notes. 2012 Sep 13;5:502. doi: 10.1186/1756-0500-5-502 (PMC3517309; doi:10.1186/1756-0500-5-502)
Supplement: Additional file 1 — Contigs of ESTs corresponding to ceramide metabolism pathway genes identified in C. gigas. Contigs are listed by Gene ID and described in Table 1. [file 1756-0500-5-502-S1.s1]

>Cg_14141
GCATCCTTGAAAACTGACTTGGCCACATCACTGGGAGAAAACAGTCCTACTGTATCTGATATGAGCAGTGTTTCCCTAGGCTTAGATTTATTCTCCTCTGCTAGACCAGGGGTGTCTGTGTCAGGTGGAAATGCCATGGTAACATAAATATTGTATGGTTTTACCTCCATTTGAAGGGACTCTGCGAATCCCCTGAGAGCGAATTTTGAGGCTGAGTAGGCGGTGTAGCCAAACACGCCCACTTGTCCTGCCTGTGATGAGATGAAAACTATTCTTCCTGCATTGTTGTCCTTCATCCCTTTTAAGGCAGCCTTGGTTACATTGACACCTCCGAGAAAATTCAAATCCACCATGCGCTGAAATTGCTCAGATGAAGTGTCTTCAAAATTTCCAGCCACTGCACTGCCTGCATTGTTAATTAGAATTGTAACTGGTCCCAGATTGTTTTCAGTCTTTTTAACAGCTTCTTTAACCATTTCTGCACTTTTTGTTATGTCCACAGATGTTGAAAAAACCTTCTGAGCATCTTTATCTTTTATGTGACTTTCTATTTCTTCTTTTGCATCTTCTAGTTTTTTCATTCCTGGCCATGATAGTGACATTAGCTCCATTTTTAACCGCCTCAATAGCAAGGGCTTTACCAATACCACTAGATCCACCTGTTATCAATACATGAGCTCCTTTTAGCTTTATTTCTTTGCCGATAGAAGTTTTGATAAT
>Cg_29918
AGTTGGTTATTCAACGCAGAGTGGCTATTACGGCCGGGCCAGGGGTGTCCAATCATTAAACCCCTGGTCGGGGTGGATCCAAACCTGTATTTCAATTTAGAGTCTTTTTCACCACTGTCTATCCATCCTTTGAACTCCTCTTCTGTTTACAAGATGAAAGTGATCCTGCTCTTATGGTTGTTAAAGCTCTCATGGAAAAATACCCAAAAGTAGATGCTAAAATTTTTATAGGTGTAAAATATGTTGGCCCAAACGGGAAAGTTAACAACATGTGCAAAGCATATGAGGCAGCCAAATATGATTTAATAGTCATATCTGATAGTAGTATATTAATGAAACCAGACTCGCTCATGGACACGATGTCCTTCATGAAGCCAGATGTCGGTCTAGTGTTGCAGATGCCATATTGTTGTACTCGCAAGGGGTTTGCTGCTG
>Cg_4852
TTTTTGCGCGCTTACAATTTACATGAGAACTTTGTTTTTTATAATGCTTTTATTCAAATAAATAAATCACATGCTTATAGTTTATACAGTGGTTCATGTTTATATTAATTTATTATAATAACAATGTCAATGCATTGAAGGCAAAATTCACTTGGACGCAATATAAATTAATAGAGATTATCTTAAGAAACACGTACAGTGAGTATTTTAAAGGAAAGCCATTTTAAATTCTGATGATTTAAATCCTTTAATACATATGTAGTTTTAAAAAAAAAACATGATTTTTGGGATCACCACAAAGTTCATTTTGACTGAATAAAATTGGACATTTTTCAATTCATTTTATTGTTCAACACTTTAAAATGAGAGATGAAAACAAAAACATGTTACTTATTATCAATGACCATTATGATGTGTTAGTTAAAAATATTTGGGTGTATATATATCACAGTTTTAACATCTAGTAATTAAATTTATGTGTAAAGCTTTCTGGCAACACCTTTGTTCATTCAATCCCATAAAAAAACTAGCATACAACGTCTGTCAAAATATTATTCAAAGCAACAAACTTATGTAGAAAAAAGCAATAGATGACAAGTAACATTCAAATAAAAATTCACCAAAATCAAAAAATTCTTACACAATGATTGATCCTAAATTAACATTCAAGTGAACAAATCTCAGCAGACAAAACTCTCACCTTTGGAACATACAAGATAAATGCCCTATGAAGACTTAACTTGTTAATAGTGTATTGACACATTTCTACCGGTATTTGCAGCATTTGACATTACAATTTGTTAAAAAAAATTACAAATTTAAACACATGCATTTACTTTAAATGTTCTTATGGCCAAAAGAAAATGTGTAATGTCAAACACCTTATACAGAAAATTATCTAAGATATACATACTTGTACAAGACCTAGTCTAAGACAAGATGATTTGTGTAGCAATTACCCTTTACAATAAGAAAGTATCAAATAAATACTGTTCCCCAATATTTCTGACAATAGATATTTGTTCGCACTTCACATTAATGAGTGATGATTTTCTGAAAAGCTTCACTTAGTGTAGTGAAGACAGTGTCAATTTCTTCATCTGAAAGCTGGTTGTTCACAGATATCCGGATGCTTGGCAATGGCAGTTTATGTTCCTCCTCTTCTAAGTAGCGAGCCAACGTCACAGCAACTTTGTTGTCTCTCGAGAGATCTGCTATCTTCTGCAGAGTCTGCACATCAAAGTCCCTGTCAGTACTTGGCTCTGCAAGTCTAATGTGCTTGACTGGGGAAATAGGTTCCCCTACAATGACGGTTCCATTTATATCGCTCAGCTTGCTGTGAATTTTTTCACAATTTTCTCGCAATTCAACAAGCATTCCTGGTTTTTCATCAATCAAACGCAGGGACTCGATAGCTGCAGTTGCTAACATGGGAGGTAAAGATGCTGAGAAGCAATATCCAAGTCCTGACAATCGTTGATGGTCCACAATATATTTCTTCCCACAGCAAAAGCCTCCTGTTGATCCAATAGCATTTTCTAATGAGGCCGCAATCAAGTCAATATCATCTGGAGAGATATTGTAGTGTTCTGTTACACCTTTCCCATTGCTACCAAGAATGCCAAATGACAAACTTTCTTCCAGAAAAAGGCGGACTTTATACTTCCACTTGAGTTCAACAAATTTTGGAAGTGGACATAAGTCACCATAGTTAATGTAGAGTCCTTCCACAACAAGAAATCTTCTGGTCACTTTGGCTTTCTTAGGGTTTTTCTTGTCCTCCTTTGCTTGTTCAATAAGTAGACGCTCCAGATCCTCCAATAATACGTTAGTAGTTTAGAAACCAACTTAGAATTTTAGACTTACTTAGACCCGGCCG
>Cg_877
AAAGCAGTGGTATCAACGCAGAGTTGCCATTAACGGACCGGGGACCTTTTACGCATATATGTCAGTAACAATTCCCTCTATCACAGGTCAGAGTACTTTGGTATTTGATGTAAAGTAAAAACCGAACGAATAGGAAAACGGATACCATCCCTCAACAGGGGTGTTTATTGCCCCGGAGACCGGCGTTTATGTATTCACATGGACCATGAGAGAAGCCAGCAATTGCCGTCACTCAACGCAGTTGATGGTTAATAATGCAGAAATCGGGATAATTCACCTGCACTCGGTTTCTGGCGGTGACTTTGTTGGTACTGGGGTCGTGGTCACACATGTCAATGCCGGAGATGACGTTTTACGTAAGAACCCATGCATCATGGAATGACTGTTATATTCTTAGCGATATAGGAGGAAGATCGTCCTTTTGCAGGCTGGAAATTGTCTTAAGAAATCAAATCACAATTTTTTAGCGACATTATTCGGCTCATGCTGTTTAAAAATTTTTAAATTAAGCATTCTTACATTAGTGCATTTATCACTCAATCATAAGTCAATAAACATATGATACCAAAAAAAGAAAAAGGCCG
>Cg_1560
GGCGGATCAAGACATAAATAATATTATAGGATTTATGGAAACAACGCTAAAGTTCCGTTGTATAGTTGTAAAGACCTAAAAAGATGAACTGATGCAAGTACTTGAAAAGACGGCCACTCACCTGAACGACAATGCTAGAGACTACTACTGTTTTACATTCTTTATTATGGGTCATGGGAACCAGTTTGGGATCAGAACAGTCGACAAGGGCAAAAAGAGAACAATAAGTGTAGATGACATTTTAGAACACTTCAAAAATAACAGAATTCCTGCTTTCACAGGCAAACCAAAGGCTTTTTTATTCAAAGTTGTCGAGGTGAAGCTTACCAAGAAACGATGGTTCAACCAGACAATGACGAAGAAGAGGATGATGCAGAGAAGTTCCGAGTACCAACCGATGGAGACATCTTTATTGCTTATTCCACTACGGAGGGATACAGATCATTCCGTCATAAGGCTGTAGGCTCAATATTTATCTACAACTGTGCAAGTATATTTGAGAAAAATTACCCTAGCACTCACTTAGAGGAAATG
>Cg_16356
CGTCTTTTTTTTTTTTTTTTCCTTTTACTATCATGTTGACTATTTTTATTTCAAATATAATCATTATTTTGCTTATTGAATTAAAATGTTTTTCAAATAGAATAGTGTACATGTACAGGATAGGATGGATTCAGACTTACCCTGTTAAGACAGATAACTTCACATTAAATAACCGTGGCTTTTTCAGAAATATATTATACAGGGGTATACAAAAACCTTGTCCTTTCAAGCCACGTTTGCCTCTCCATTTCATACATCATGTCTGTGAAAAATCCATAAGCAATAAAAATAGTACTAAAGGATACTAGCCTTCCTCCACTGTATACAGCCTGAATGTTGTTGTGGTTTGTTTTACCCGTGATGACGTGAAGGGCAGCCGTGACCACATCCATGTTACCATAGAGACATTTTGCTGTTCCATTCCCTGTACCTGTTGGTATGATGCCGATTGGTACCTCCAATGGTTTAAGTTTACAAGTAGGTTGATCATAATCCAAACCAGCCTCTTTCTGAGCTCGGGCCAGGAGACAGTTGAGGACTTCAAGTAAACTTCCGTCACCTCCTACTATTACTAACCCATCAACACTAGCCGTGTCAAAACAGTTTATCAGGTCAATCATGTGCTTCGGTCGTTCAGAAACATTGACATCACATTTGATGTTTGCTGCCTTAAACAAAGGATAGACAACTTTGCTGTACACATCCAGAGAATTTCCGCCTCCTCCAACAGGATTAATAAAAACTCCCAGTTTTTTTGGTCTTTGGTTCACTATGAAGGAAATTCTTAGAAATAAACTACATTTTTATCTCTTTTCTTAAAAGAAATGTCTTGATCCCATTGAATTTTTCCCCGGCCG
>Cg_16726
TATTTGTAGTACATTTATTACAAACAAAGTCATTGGAAAGCGTATATATACAATGTTATACATTATAGTGACTTTCACAATGGATTCATAATAAAAAATAAACAAGGAAGATGAAAGAAAAATTAATATACTTGTATATTGCACTGTTCAGACTATCACAGATGATCAATAACTGAAGACATCAAATGATTGTTACAGCCAACATGGCTAGGAAGGCCACCACAATACAGTCTGTATTGAATGAGGTGTTAGGTCAGTATTTATATACCCTGTGGAAGGATCTCGAAGTGCCAATGTTATATTTTCATTTGATCTGTTGAGTAATATACAAGCAATGGCTTTGTCTGGTCTTTGAAATCCAACAATGTACATATCTTTTGGAAGATTTTGGTTTGGTACCAGCTCAACTCTTTTTGACATGGGTAGAATAAACTTGCTGAAATGGCCTAGAGCATAAAACATAGGTTGCTTGTAGAATTCATCGCTCTTAGCATTAACAATCACTGGACTGTCTACAAAGTTTTTTACCCAGTTTGGTCCACCCTCCATGTTCAGGGCAATGTTCCAGTCAGTCCACCCACTTACAAAGTTATTCATATCCTGTATAATATCATGAGCGTAGTCCTCGCCTCTTTTCCAGCTCCCTAGAGATACTTTGGGGATATCCCATGGCATGGCCCCAGAGCAGGCCTCAGTAGCTAGTATGAATTTCTCTGGGAATTTTTTATGGGTACTGGAGAGGGCCACAGCTGGGGTTATAAAATCCTGATACCAGTGAACAGCTACTCCTGATACATATTTTCTGGCTTCCTCACTTCTGAAAACCTGTTCTGCCCAGTACGGGAGCTGCAGTCTGGAGTCATCTAGAATCATTATTTTCACATGCCCAAGAGAGTTCTGTTGTAGTGCAGGACCCAGATCCTTCACAATGAAGTCTCTCTGCATTTCAGGTGTCCAGCCCATAGCTTGAAATGAGAAGTTTGTGATGAACCCATCAGTAGGCTCGTTCTGCCCGGTTACACCCCAGATAGGAATACCTTCCTTAGCATAAGCTTTCAAAAACTTCACAAAATACATTGCCCAGGTCTTGAAGTATGGCCCGCCGGGCTCTCCAACCAGGGTCCCCTTCCCAGTCATGTTTTTGTTGGTTTTCATCCAGGCGGGAGCACTCCAGGGGCTCGCAAATAATGTCAAGTTTCTTTTGTATGTCCTCATGACTGCTTGTATGATAGGAATTTTAAACTTTTTGTCTTCTTGGGTTAACGTAAAATTTGGTCAAATTGAAATCCCGCTATTGTCATCATAGGAATATGGATGCATGGAAAAATCACAGCTAGCCATAGGAATTCTTCCAATGTATACTCAATACCTTCTGTTGAAAAGTAGGAAGCCAGCAAGTTCTTCTGAGTGCTGGCCGACAAGGACTGGATGTTGATCCTGCGGCATCAGTGAAGG
>Cg_17230
TCCCATTGACTGTCAGTGAACACGACCTTCCAGTTGTGGTCAGGTTGTAGCATCTCTACACTCNGGAAAGTGCCCTCCAACTTCACATTGTTTCTTGGGGTTGGCACCAATAAAGGTCNCTTTAACTAGAGCTCCCCTGTTTGTACTGCGCATCAGCATCAACTACTACATCACCAAAACTCTTCCCAAAAGGAGCGTTGGTCAAACACTACTGGGGGGAGGAATGTCAGCTGTTTGTCCAACAGATTGGGAGGGGTGGGTCCCTTGGGGGCTGGTGTTCCCTTTGCTAAGGCATCAGCCAGTTTGTTGAATTCTTGTATGAAGGCCTCTAGTGTATGAGGTCCATATATGGTAGAAGCACCTTCATACCTTTGAATCTGGTACTCTTCATAAGTTGTTACATAGTCAGCATAGTCATTGGTCAGTCCAGCAATTACAGACACAGTGTTGGCAGGGAATCCAGCTGCCTTCAGAGTAGCAGTTATGCTATCTCTTGTCCTTCTTCCTGACATAGTACTGAATTCTGCGGGTACAGATATGATGGCTAGCTGTCCAATTCGGAAGATCTGTAAGTCCACAATGGAAGGTGACCATGCATAGGGGACAGTCATCTCCCCTGTGTCAAGCAGGATAGGCTTAGGATGCTGACAGGCCAACTGTTCTGGTGAGGGCTTCTTGAAGAAAATCTACGTACAAAATCCCAGAAAGGATTATCAGTTGTGTCACCCTGAGTAAAGTTGAAAGCTCCTGGACCGTCTGTGGTGCCTGCAGCAAAACTGAATCCCATGGCAGGCTTACAAGTCTTCACCTTAGTCGTCTGGTTGATTTGTACCATTACATTGGACATGTCCACATAGGTATGTCTGAAGTCCACTGGTCCTTCCAACTTCATATTGGACGGGTCATTGTATAGAATCTTGGCTTTCTGGTACTGGTTCTTAGCAATGATTCTGGTGCTGTCATACATGTCCTTCCCAGGACCAGGGGACACACAGAGTTCATTCCTTCCGTTACATGTACTTGTGGGGACATCACATGGCTTCCCCGTGTCCATACAATGGGGGCCCTTTGTATTTGGGGATACATCTCCTTCATTGCTCTGTGCAAAGGCAGCTACAAACTTTTCCCTTTTCCTGGGAAAGCTCCTTTTGTTCATGTCAGCCTCCAAACACTCTGAGCAGCCCCGGCCG
>Cg_20643
TGATGGAGTTTGGATTCCGAGCTCGGCATACAGTTAATGCTCTCAACTTCCCTTGTTTACGTATTGGTATTTGAATGAATACGTTAACATGAGCGATCCTCTTGGTTCCGTTGTTCTTGGAGCTTGTGCTTTCTTCACCNTAAATATCTGTATAAGTCGAGTGTATATGGGAATGCATTCAGTCATTGATGTTTTCGGCGGGATGGCGGTAGGACTCTGTATTTTGATTCCTTGGTAGCACTGTCACGTTCTGGTGGACGACTTTATGACACAGGGTGGTTCTTTAGCTCCACTTTGTATTTTCCTTGTTGGAGTGGCTCATGTTCTCATTTATCCTGATCCCTTGGCACCCACACCTTCCTTTGACGATGGTGTGTCCTTTGTCTGGGTTATGGTCGGCGTGACGATCGGATCCTGGCACTTTGCCTCCTCGCCTTTCTCGAAAACTGACCCCTATCTTAGCACGGTACCTTACGATTTTGAACGCATTGGTCTATTAATGACATTGGGAAGGGAGATGTTTGGGGTCGCCGTAATTTTGCTGTGGAGAATTGTGGCCAAACGTGCTTGCTTGCTTGTTCTGCCGCCGGTCTACCGAGTGCTCAGGTTACCCTCACGGAAATGGTTTGTTCCCGCCAGATACTACAAAAAAGACCACAAGACCTGTTCCCGTTGTGCCGTCTATCGTTTCGGAGCAACCAGATCTAGTGGACAGCAAGGATTTTCATCCAACACTGGAGAACCCGGTTACCATCGACTGCCTCGTTATGATGTGGAAGTGACGACACGGTGTGTTGTGTACGCAGGCATCGG
>Cg_21728
AAGCAGTGGTATCAACGCAGAGTGGCATTACGGCCGGGGCTAATACAAAAGAATAGGTTTTTACCTAGGTCTAATGCATCGTTTTCCTTTTATCCTTGCTCCGGACGTCTTTGTGTGTATCGGAAGGCTGGATTTTACATGTTACGGATTTTCACTGGGACCGTTCCTATTCTAGCAACGATCTCTCTTGCAATGGCGTTGTAAACAGCCATGGCATGTATGGAGACTACTGGTGCGACTCGCCATTCTCTCTCATTGATGTTACAATGAAAGCTATGAAGAACGCAACGTTAGATAAAGAAGTGGATTTCATGCTATGGACTGGTGATAGCGTGCTTCATACACCTGACGAGAACCTGAGCATAAACGAGAACATGGACATTCTCACAAACCTCACCGGCCAACTGCAGGAGATGTTCCCAACAATGGACGTCTACGCCACCTACGGAAACCATGACTACTTCCCTAGCAACCAGTACCCTCCGCATAACAACGAAATCTACAATAGGACGCTGGAACATTGGAGAACATGGATCAACGATAGTACGCAGGAAACCAACTTCCTGAAAGGTGCCTATTACACACTTAAAACAAAGTACGGGGTGAGGATATTGGCCTTGAACACCAATCTGTACTACACGTCTGACAAAGTGACCACACACATGGACGACCCCGCCGATCAGTTCGTGTGGATGGAAGGAATTCTGATGCAGGCCAGAAGGGACCACGAAAAGGTGTTGGTTACCGGACATGTTCCCCCGGGTATTGCTGCAGAGGGCGGAAGATCCTGGTTCTACCAACATTTCAATACTCGTATGGTGCACATATTACAACAATACAGTGACGTCATCATCGGGCTTCACTTTGGTCATGAGCATGCTGACACGTTTAGAATATTCTATGATCATTCTGGACGACCGGAAATGACGCTGTA
>Cg_23531
TTAAATTTCATTTACATTGATTTCATACAACAATTCTTCCAACACTCAGGTCCTCTCACTTGAAGAAGATTTTTTTCCTAAGGGTGACGAGAGGGGCGGGGATTTGTTTGAAGACCCCTCCCTCCAGTCGGGCGTTAGCTCGACCCACTTCCTCGTTGACCTTGACCAGGATACTCAAGAGGTCATACCTGTAAGCAAATTTATCCAGCATTTCGACCAGTTTATTGACGAACCAGCTTCCCTGTGACCTACTTCTGTAGGACACGTACCCGGGGACAGTGGCACACCCTAGCACAAAGTCGGCCTCATCCGGGATCATCTCGGAGTTCCTGCCATTATCCGCCTCAATGTCACTGTCCATTTCGATGTCAATTCCCATTTGCTTTTCTCTTCCTTGACAAGCTTGAATGAAGAACAACTTTGGTTTTCCCGCCAGTCCTGTACATTTCCTGGATCGGAATATTCCTGTTAATTCTGAAATTCTGACAAGTCTGCCATTTGTGCCATAGATGTTCTGAAGCACACCATGTGACAAAATGCAGCACACGAAACAATCATAATTACTGTGGTCTTCCAGAGAAACATCAACCAATCGCCTGTACATGGCAACATCCTCTAAGTTATCATATCTTCTCACAAGGAAACCTAGCTTCTGGAATATGTATGTTAATTTATCAGCGTCGAGGTCTGTGCCTGTGCGATCCGGCATCTCTTTGCTTTCATGGTCATTAGCAACTTTAAAAAATTTCATGTTGTTGATTATCACAGCTATGCCTCTGGTTTTCTGTCCATTCTGTATGAAGGCAGGTCCATCTCATCATCAAGGTGCGTTCTCCTCATGGCTACGGCCAAGGTCTCATCCACTCTATCATCTCTCGTGCTTCTCTCAGACTGGACATAGTTATTTTCTGAGGGTTGGGGTTCTCTTTCCACTGGCTGAACTCGGGCTTCAGTGTTAGATACAGAGAGGTTCTCCTCATTCTCATCTCTGACTGGCTGACTGCTGTTGGGAAGAATCATCATGGAGGTTTGTGTTTCTATCTCTGATGTGGATGTGATCGGCCTCACGGACTGGATGGCAGGGAGAGGCTCTGGGGCGGGGTGTCTTATTGGCTCAGGAATGTCTCCAACAGGGGGCCGATACATGGACTGCAGGTTGGTTGGTGTCGGATCAGGAATATGATCATCTTCTTCCACAGTCTCTCCCAGTATCTGAAGCCCCTCAGTAATTCTAAACTTTTGGAGGACCCCAATCATGGTCACTCTGCAAGTCTCATCATTCTGCATAACATTCATTTGCCAATACTCCAACATATTCAATATTCTCAGAGAAACCATGAGATGATCATCATTGATAACAGCTGTAATTGAACTGTCCTCCAAACCAAGGAACGGTGAAATATCCTTCCAATTTTGGACACTTTGATATCACATCAGCTAACCTTATAAGAATACCCTTTCCCGGCCG
>Cg_252
AAGCAGTGGTATCAACGCAGAGTAGCCATTACGGCCGGGGAGAAGAAGATACGTGCTCTGGAGAGGAGTATCTCACTGAAGGATGTAGCTCTTGCTGAACAGGAACTGCGAATAAAGACGCTGGAATTGACGACTTATGATGGAACGCTGTTCTGGAAGATTTCTGAGTGGAGCAAGCGGCGATCGGAGGCACAGAGCAACCAAGTGACCAGTCTCTACTCCCCCATCTTCTACTCCAGCAAGAATGGCTACAAGATGTGTGCCAGACTCTACCCCAATGGAGACGGCATGGGCAAAAACACGCACATGTCAATTTTCTTTGTTGTCATGAGAGGTAACTTTGATGCTTTACTTCAATGGCCATTCTCATTCCGTGTGACATTCATGCTCCTCGATCAGAACAATAAAGAACACCAGGTGGACTCATTTCGCCCCGACCCAAACAGTAGCTCTTTTAAAACGCCCCCACTACAGAGATGAACATTGCGAGTGGGTGCCCCCTCTTTATTCCGCTTGCCAAACTTGACGATCCAAGTCTTGCATATGTCAAGGAGGACACTATGTTTATCAAACTGGTGGTAGATGTACCGAGGGGTTGATATCTAGTCCCAGCCTGCCGGACTAATTGATGTATGACGCAGATTGGTTTGTTATATTGTTATATGTTAGGTTGTCCAAAGTTTATTCTACCTTTAATTTTACCTAAAAAAAAAAAGGCCG
>Cg_26221
CGGCCTTTTTTTTTACTATCTACCAACTTGCATGTAAATAATGACTTACCCTAGTTAACAGTTAAAATTATTTCATGACAGATAAAAGAAAATTTCAGTTTATCAATGCCCCCTTTCAATATATGCAATGATTCTATTCTCAAACATACCAGGTAATAATTGAATACAATGTATTGTTACAAATACTAGTATACAATATAGAAAGGGTTTTTCTTAACTTTTGTTGGTTATTTATCTTGTAGTCTCTTTATATACCTGGGTAATTTCCCTCTAAATAATACTGATCAAATCTCTGATCAAATCTGGTATAAACCAAAATGTGAAAGTGTTTCTGATTACTTTGTCTAGCAATTGCACATTATCAGCAAATGGGAAAACAAGTTGAGATAGATCTCTATTTCAAAAAAAAGGCTCTAGATAAATGAATTCTGTATAAATAAGACACACAGGACATAAATTACTGGAAATCAATAAAACAATAATCTATACAGACAAAAAGGTTCCTAAGTGTAGGTGAATATCAATACAATTCATGATAAAAGCTATCTCTCATTATGCCGAGATAAGAGCAGAGCAGGGGTACCAGGAAAGTGGCACCTATTGACACAAAGTAGTACGTAATGAATTTCTGTGGCACCTCCGAACCTTCTCTTCTCTGGGCCTGTATATCCTTCTTGTCAATTTTGTATAGCCTGCACATAAAATGAATAGCCATAGGTTTCACAATGGCTCGTATGGCAGCTAGGATTAATACTCCTATAACAGTTCTCAGTAAACTGAGATAGACCCAGTTCCAGCTGAGGGGTGGTATCGGATAGGGCTGGATCTGTCTGGATTTGGTGAGCCAGCCTAGCTGGTAGAAGAGCCAGTATCCAGATGTCACACCTCCACAAATGCCATGCACATTAGCTGTGCCACCTCTAGCAGTATTCCAGATCTTCTGTTTGGGATAGACCCAGCAGAATAAGAAGTAACACCCTACAAAGACAAGTGGGCCAAGTGGGTGGGTCACAATTAAAAGGTCCAAGTCATGAACCCAAGGGAGGACTGATGGGATGATCAGGCATCCAAAAGCCACCCTGCTAACACATCCAGAACTGTGTGCATTCCTAGATA
>Cg_31180
AAGCAGTGGTATCAACGCAGAGTGGCCATTACGGGGGCATGTGGTGTGAGAATAAAATGTGGTGCCCGGCTCGAGCGCCGCTTCCTGGCCAACTACATGAGGAACGAGTGCCACAAACGGACGGTGCTCTGCCAGTTCTGTAGCAGGGAGTTTGTCCAGGAGACTCTACAGACCCACCAGTACCAGTGCCCTAGGTACCCTGTGGTGTGCCCCAACAGATGTGACCCCACAAAGATTCCCCGAGAGGACCTTGACCTCCATGTGACAGAACTTTGTCCTTCAGCAACCATTTCCTGTTCCTTCAGAGACGCAGGATGTAAACATAAGTGTCCTAGATTCAGCATGGAAAAGCATACAGCAGAGAATGTACAGCATCATCTTAAACTCAATGTGTGACCTCTCAAAACTCAACAAACTCAAATCACTCAGCTGTGTAATGCCTTATACTCACTCACCCATATCACTGAC
>Cg_3248
CGGCCGGGGTTGTATTATTGATGCCCTGTTGCCCTGGCTATTCAAACAGAAAGTGACGCTGATGTTATTGGATCAGCAGAATGGATCGCGCCATGTCGTGGATTCTTTTAGACCGGATACCACAAGCTCTAGCTACCAACGACCGGTGACGGAAATGAACATAGCTTCCGGGTGTCCATTGTTTATAAGTCACGTGGTGTTGGAGACTCCGACCTATCTAAGAGATGACACGATCTTTATTAAAGTTGTAGTCGACAGTGAAGGTCTTAAACAGCACTAGAGTGGAGTGAAAGTCGACTGAGTGTGATGTGTTCTTATTGCAGTGTTGCTTACTTGTGGACTCTTTAATCCCCTTGTCCTTCCTTTAAAACTTGAAATAAAGATTATCAAAATAAATAAAAAAAAAAAAAAAAAANAAAAAAAAAAAAAAAAAAAAA
>Cg_6808
TTTAACCTTCGACCCACTGACCTAGGATACAAGATGATTGTCACCAATGGCAACTTACATGACTGTTGGCTCGCAAAAATAAGGAGAATGAATCAGGACACACTAATGAGAGGAAAGACAACAGTTTCAGCACGCACAATGTCCAGCGGTTAGAACCCGTGGGGCGAAGGCTGGATTACCTCCTATACAAGGCCAATGAAGGTGTGGATGTAGAGGTGGGCAGTTGTAAGCTGGACTTTGGTAAAATCCCGGACAAGCCCTACAACTACTCGGATCATGAAGGAGTGGCTGCTCGCCTGCTTGTACAAAGGAAAAAGATTTGGAAAAATCTCCAGATTCCACTGACGAGAATAAGCTATACGATCTACTACTGGAGTCCAAGACGATCGTACAGAAGGGCCTGACCAAGGCGAGGTCTGACAACCTGTTTTACACGATTCTGTGCATTGTCTGCACCATCGCTCTCTACGGGTTCTGGTGCACCGAGATGGAGCGAGAGACCAGTCATCTGGTGGTCGTTGGGAGGGCCGTCATTTTTGTGACCTTGACCTTGTTAGTGGCGTTCTTCCTGTTTT
>Cg_7888
GCCGGGGGTGGAGGAGGTTCTCAGGTATGTGCTGAGACAGCAGGTCAAGGACTTTGTTCAGAACTCGACGTTGAGGAAGAGTGATGGATCCGCGCCTAAAGTTCTCGTACCAAAGACAGGAATCCCCACCGATAAATTGAGGGAGGAACTAAAGGAGCTTAAGGGGCGAGAGACTGACCCCGAGGAGGGGAAGATCTTTGCCTATGTCTACACACAAGAGGGGGACCACTTTGACATCCAGACCGAGGCTTTTGCAAAATTCCAGGAGAAGCTGGGGTACTCCGTGGACCATGACTGTATCGTGAAGGAGTTCCACCACGCCTTCCTTCACGAGAACGCCCTTAACCCCATGGTCTTCCCCAGTCTCAGAAAGATGGAAACAGAGATTGTAAGCATGACAGCCGGTATGTTGCACGGAAGTGATGAATGCGTCGGATTTTTAACTTCCGGTGGGACTGAAAGCAACCTGATGGCCG
